# Supplementary material for: Oxidized Carbon-Based Spacers for Pressure-Resistant Graphene Oxide Membranes
Source: Membranes (Basel). 2022 Sep 26;12(10):934. doi: 10.3390/membranes12100934 (PMC9612342; doi:10.3390/membranes12100934)
Supplement: Supplementary file 1 [file membranes-12-00934-s001.zip]

Archive with 1 entries (1 files):
- membranes-1916109-supplementary.pdf
